# Supplementary material for: High throughput screening identifies SOX2 as a super pioneer factor that inhibits DNA methylation maintenance at its binding sites
Source: Nat Commun. 2021 Jun 7;12:3337. doi: 10.1038/s41467-021-23630-x (PMC8184831; doi:10.1038/s41467-021-23630-x)
Supplement: Supplementary file 4 — Source data [file 41467_2021_23630_MOESM4_ESM.xlsx]

## Sheet: Fig.1
Panel d
CTCF ChIP
Sample	Rep.1	Rep.2	Rep.3	Rep.4	Mean	SEM	N	p-value (Wt-Sc)
Wt -SssI	14.2014	3.72419	6.84966		8.25842	3.10545	3	0.043494
Sc -SssI	3.17519	0.105817	0.120726	0.0402365	0.860491	0.771763	4
Wt + SssI	7.96702	8.79659	13.0024	5.88185	8.91197	1.49498	4	0.004249
Sc + SssI		0.24731	0.131055	0.0254748	0.134613	0.064063	3

## Sheet: Fig.5
Panel a
ATAC-qPCR-FR1-OCT4SOX2- ESCs
	WT - SssI						Sc - SssI						WT + SssI						Sc + SssI
	Rep.1	Rep.2	Rep.3	Mean	SD	N	Rep.1	Rep.2	Rep.3	Mean	SD	N	Rep.1	Rep.2	Rep.3	Mean	SD	N	Rep.1	Rep.2	Rep.3	Mean	SD	N
FR1	0.235633	0.299051	0.22815	0.254278	0.0389544	3	0.214113	0.171832	0.237534	0.207826	0.0332987	3	0.207419	0.239899	0.208505	0.218608	0.0184469	3	0.154811	0.226005	0.295701	0.225506	0.0704465	3
Kif3b	1	1	1	1	0	3	1	1	1	1	0	3	1	1	1	1	0	3	1	1	1	1	0	3
Intergenic	0.119251	0.137489	0.15604	0.137593	0.0183949	3	0.15098	0.163923	0.175733	0.163545	0.0123806	3	0.103212	0.110872	0.0848466	0.0996435	0.0133746	3	0.128662	0.112739	0.115303	0.118901	0.00854945	3
Zfp345	7.46527	9.62406	11.9626	9.68398	2.24926	3	6.96913	5.69664	6.23783	6.3012	0.638609	3	6.85014	6.13179	7.06021	6.68072	0.486844	3	5.04179	5.93791	5.60416	5.52796	0.452894	3
Panel b
ATAC-qPCR-FR1-CTCF-ESCs
	WT - SssI						Sc - SssI						WT + SssI						Sc + SssI
	Rep.1	Rep.2	Rep.3	Mean	SD	N	Rep.1	Rep.2	Rep.3	Mean	SD	N	Rep.1	Rep.2	Rep.3	Mean	SD	N	Rep.1	Rep.2	Rep.3	Mean	SD	N
FR1	0.073092	0.0894203	0.201011	0.121174	0.0696208	3	0.0897231	0.139094	0.122334	0.11705	0.0251059	3	0.144833	0.0977284	0.146624	0.129729	0.0277274	3	0.189026	0.10122	0.114978	0.135075	0.0472266	3
Kif3b	1	1	1	1	0	3	1	1	1	1	0	3	1	1	1	1	0	3	1	1	1	1	0	3
Intergenic	0.514922	0.578805	0.392093	0.495273	0.0948939	3	0.375009	0.616584	0.564594	0.518729	0.127151	3	0.540472	0.553904	0.469819	0.521398	0.0451711	3	0.641237	0.354803	0.557851	0.517964	0.147324	3
Zfp345	6.42457	6.21285	7.18727	6.60823	0.512514	3	6.70776	7.98654	7.32424	7.33951	0.639527	3	9.79773	7.18539	8.65846	8.5472	1.30972	3	9.49108	7.82737	7.77209	8.36352	0.976892	3

## Sheet: Fig.7
Panel a
In vitro methylation assay
	WT			Sc			WT/SC ratio
Factor	Rep.1	Rep.2	Rep.3	Rep.1	Rep.2	Rep.3	Rep.1	Rep.2	Rep.3	Mean ratio (WT/Sc)	SEM	N	p-value
NRF1	19.056	24.1685	28.2923	17.8921	17.3956	32.6398	1.07	1.389	0.867	1.10867	0.151924	3	0.513971
FOXD3	74.1684	64.1769	85.2487	68.8814	52.1363	89.8062	1.08	1.231	0.949	1.08667	0.0814746	3	0.347406
FOXA1	29.1895	29.9006	16.5375	27.8651	22.9704	19.1814	1.05	1.302	0.862	1.07133	0.127464	3	0.605583
KLF4	102.393	103.57	101.72	107.588	88.649	96.8863	0.95	1.168	1.05	1.056	0.0630026	3	0.424306
NFY	11.5706	19.3927	34.9135	10.9162	33.6895	24.8214	1.06	0.576	1.407	1.01433	0.240973	3	0.955422
NANOG	138.711	115.089	105.277	132.29	112.199	108.964	1.05	1.026	0.966	1.014	0.02498	3	0.605078
KLF7	130.296	103	124.145	123.421	108.501	132.295	1.06	0.95	0.94	0.983333	0.0384419	3	0.686969
OCT4	106.248	138.783	121.198	111.33	143.539	123.732	0.95	0.967	0.98	0.965667	0.00868588	3	0.016779
KAISO	128.303	132.914	152.885	128.662	154.943	148.309	1	0.858	1.031	0.963	0.0532572	3	0.525461
SOX9	176.829	173.01	202.262	183.368	268.996	158.331	0.96	0.64	1.28	0.96	0.184752	3	0.839187
ER	98.5806	160.579	173.232	115.13	160.948	171.769	0.86	0.998	1.009	0.955667	0.0479386	3	0.407414
GATA3	103.827	98.1883	95.903	112.406	107.831	93.3514	0.92	0.91	1.03	0.953333	0.0384419	3	0.291537
SOX17	107.616	104.439	123.075	121.11	120.04	120.472	0.888578	0.87	1.022	0.926859	0.0478717	3	0.201269
CREB	1.07968	1.04305	0.518764	1.05258	1.25576	0.609356	1.03	0.831	0.851	0.904	0.063264	3	0.203756
E2F1	104.538	81.8367	126.755	106.455	110.898	132.694	0.98	0.738	0.955	0.891	0.0768397	3	0.229026
CTCF	35.3298	26.1394	37.6978	48.2546	29.6815	35.1286	0.73	0.881	1.073	0.894667	0.0992511	3	0.34839
ETS	83.89	86.4615	77.5343	107.003	105.868	109.054	0.78	0.817	0.711	0.769333	0.0310609	3	0.001755
OTX2	115.556	73.9952	66.0149	131.37	97.4098	101.888	0.87962	0.759628	0.647915	0.762388	0.0669017	3	0.023763
SOX2	55.6314	21.7179	67.5584	94.8122	95.1869	96.1934	0.59	0.228	0.702	0.506667	0.143035	3	0.026078
Panel b
In vitro methylation assay SOX2::OCT4 probe
	WT				Sc				WT/SC ratio
Factor	Rep.1	Rep.2	Rep.3	Rep.4	Rep.1	Rep.2	Rep.3	Rep.4	Rep.1	Rep.2	Rep.3	Rep.4	Mean ratio (WT/Sc)	SEM	N	p-value
OCT4	117.032	127.173	118.434		128.846	136.834	111.96		0.91	0.929	1.058		0.965667	0.0464913	3	0.501202
SOX2+OCT4	57.2594	95.659	78.5337	85.6659	112.455	100.791	123.668	119.538	0.51	0.949	0.635	0.72	0.7035	0.0925009	4	0.018474
SOX2	62.5286	75.8566	71.7487		109.084	102.066	103.234		0.57	0.743	0.695		0.669333	0.0515633	3	0.003038
Panel c
In vitro replication assay - FR1 - methylation/replicated DNA (cpm/biotin)
	Rep.1	Rep.2	Rep.3	Rep.4	Rep.5	Mean	SD	N	p-value
450nM OCT4	1.13025	1.41685	1.36401			1.30371	0.152521	3	0.0748
600nM OCT4	1.23507	1.05922	0.731121			1.00847	0.255777	3	0.9595
450nM SOX2	0.830024	1.05293	0.578221	0.440149	0.340873	0.648439	0.291332	5	0.0542
600nM SOX2	0.680331	0.8279	0.352024	0.379964	0.294493	0.506942	0.233632	5	0.0092
150nM OCT4+SOX2	1.20224	1.23961	0.654922			1.03226	0.327315	3	0.8802
300nM OCT4+SOX2	1.13889	1.01753	0.774862			0.977093	0.18535	3	0.8503
450nM OCT4+SOX2	0.867684	0.529911	0.574262			0.657286	0.183555	3	0.0838
600nM OCT4+SOX2	0.435556	0.255879	0.38338			0.358272	0.0924326	3	0.0068
Panel d
In vitro replication assay - FR2 - methylation/replicated DNA (cpm/biotin)
	Rep.1	Rep.2	Rep.3	Rep.4	Rep.5	Mean	SD	N	p-value
450nM OCT4	1.17941	0.679337	1.08411			0.980953	0.265518	3	0.9125
600nM OCT4	0.960369	0.762708	1.0911			0.93806	0.165331	3	0.583
450nM SOX2	0.499105	0.558359	0.796742	0.530311	0.200788	0.517061	0.212399	5	0.0071
600nM SOX2	0.504458	0.459575	0.699326	0.37068	0.229628	0.452733	0.173233	5	0.0021
150nM OCT4+SOX2	0.708497	0.862938	1.22662			0.932686	0.266011	3	0.704
300nM OCT4+SOX2	0.591551	0.725344	1.13281			0.81657	0.281927	3	0.3768
450nM OCT4+SOX2	0.406775	0.358993	0.463176			0.409648	0.0521509	3	0.0026
600nM OCT4+SOX2	0.332886	0.256783	0.154947			0.248205	0.0892791	3	0.0047

## Sheet: Supp. Fig.5
Panel a							Panel b
Average CG methylation at FR1 fragments containing Sc motifs							Average non-CG methylation at FR1 fragments containing Sc motifs
Motif	ESCs + SssI	ESCs - SssI	NPs + SssI	NPs - SssI	TET TKO + SssI		Motif	ESCs + SssI	ESCs - SssI	NPs + SssI	NPs - SssI	TET TKO + SssI
Creb_sc	69.8364	56.114	86.0447	87.9165	93.1532		Creb_sc	1.78442	0.621671	0.748868	0.455569	4.01599
CTCF_sc1	77.3423	69.1234	82.2019	75.4368	97.803		CTCF_sc1	1.93691	0.582365	0.638716	0.632223	22.4766
CTCF_sc2	91.5452	78.9286	81.6901	90.1356	96.0681		CTCF_sc2	1.7619	0.515192	0.423884	0.388565	5.97041
E2F1_sc	83.3826	43.36	85.2939	56.6946	96.6083		E2F1_sc	1.71747	1.39257	0.622112	1.05212	5.63174
ER_sc	94.1589	14.7226	88.4285	79.1519	92.3718		ER_sc	3.29854	2.0226	0.596109	0.636721	17.685
ETS_sc	82.1519	23.3414	74.5461	61.4414	95.3883		ETS_sc	1.36385	1.9971	0.547878	0.992331	3.83959
FoxA1_sc	91.03	47.475	92.9387	83.7014	92.3488		FoxA1_sc	2.14196	1.73708	0.566515	2.07139	2.84008
FoxD3_sc	74.6041	72.1992	87.5856	81.936	94.8475		FoxD3_sc	1.22917	0.707739	0.74814	0.39618	4.62014
GATA_sc	67.6982	76.1999	85.2942	54.4098	89.3545		GATA_sc	1.11172	0.975156	1.06961	1.48431	3.52888
GR_sc	67.5075	61.9223	90.3383	91.3372	92.0512		GR_sc	1.29644	0.802164	0.884238	0.895146	3.29848
Kaiso_sc	80.5185	26.5153	91.7285	88.619	83.4819		Kaiso_sc	1.78202	1.55741	0.416839	1.1622	5.42105
Klf4_sc	75.3228	75.0473	64.0995	90.0834	77.2272		Klf4_sc	0.375371	0.518262	0.368818	0.543302	0.367265
Klf7_sc	75.5622	67.913	86.307	74.2351	78.6854		Klf7_sc	1.20695	1.33939	0.511802	0.570239	4.28714
N.myc_sc	73.7571	42.3421	82.4434	85.0155	73.7592		N.myc_sc	2.40417	1.59282	1.2202	0.361934	2.96893
Nanog_sc	82.93	32.2873	93.3513	94.7296	98.0242		Nanog_sc	1.98877	1.13977	1.6006	0.576248	11.0423
NFY_sc	80.6781	44.486	92.5122	78.7571	93.2003		NFY_sc	1.86773	1.13675	0.797683	0.67355	5.48134
Nrf1_sc	90.7162	71.5644	82.5833	83.6675	94.9949		Nrf1_sc	3.02632	0.872064	0.801957	0.776326	9.37039
Oct4_sc	66.7693	40.4914	92.4676	85.2754	77.5542		Oct4_sc	0.749492	0.393245	0.544447	0.314455	0.635601
Oct4.Sox2_sc	83.9383	48.5543	87.1069	85.6043	92.0628		Oct4.Sox2_sc	1.24392	1.36017	0.756084	0.578839	3.69866
OTX2_sc	72.0632	57.6181	84.3198	86.5363	70.1381		OTX2_sc	1.1005	0.976231	0.515734	0.457364	5.4235
Pax7_sc	84.0317	61.9077	88.2112	88.8221	88.6268		Pax7_sc	2.7493	0.812625	0.759857	0.541229	2.80809
REST_sc	72.161	45.8103	93.0012	81.5224	81.7544		REST_sc	1.25088	0.513335	0.228889	0.578537	3.15797
Sox17_sc	71.3518	57.1583	84.2537	71.9713	85.8447		Sox17_sc	0.968533	1.32287	0.65989	0.952759	3.60518
Sox2_sc	85.6739	55.6388	84.5052	89.505	87.1883		Sox2_sc	2.68921	0.487336	0.485627	0.415053	9.05437
Sox9_sc	89.2223	68.8742	86.014	89.696	85.8107		Sox9_sc	1.69393	0.698049	0.607435	0.329576	19.5922
ZF5_Zfp161_sc	72.9351	23.698	86.7972	89.1891	95.9381		ZF5_Zfp161_sc	3.03694	0.683217	0.658091	0.520053	2.96287
	ESCs + SssI	ESCs - SssI	NPs + SssI	NPs - SssI	TET TKO + SssI			ESCs + SssI	ESCs - SssI	NPs + SssI	NPs - SssI	TET TKO + SssI
Mean	79.11	52.43	85.93	81.75	88.63		Mean	1.761	1.029	0.6838	0.706	6.299
Std. Deviation	8.187	18.13	6.259	10.54	7.922		Std. Deviation	0.7486	0.4811	0.2813	0.3984	5.595
Minimum	66.77	14.72	64.1	54.41	70.14		Minimum	0.3754	0.3932	0.2289	0.3145	0.3673
Maximum	94.16	78.93	93.35	94.73	98.02		Maximum	3.299	2.023	1.601	2.071	22.48
Range	27.39	64.21	29.25	40.32	27.89		Range	2.923	1.629	1.372	1.757	22.11
p-value	ESCs + SssI	ESCs - SssI	NPs + SssI	NPs - SssI	TET TKO + SssI		p-value	ESCs + SssI	ESCs - SssI	NPs + SssI	NPs - SssI	TET TKO + SssI
ESCs + SssI			0.0025		1.0165e-05		ESCs + SssI			1.00581e-07		0.0002
ESCs - SssI				1.59245e-07			ESCs - SssI				0.001
NPs + SssI					0.1527		NPs + SssI					2.65874e-05
NPs - SssI							NPs - SssI
TET TKO + SssI							TET TKO + SssI

## Sheet: Supp.Fig.6
Panel a
	Oct4 mRNA							Sox2 mRNA
	Rep.1	Rep.2	Rep.3	Mean	SD	N	p-value	Rep.1	Rep.2	Rep.3	Mean	SD	N	p-value
Non-targeting siRNA	1	1	1	1	0	3	/	1	1	1	1	0	3	/
No siRNAs	0.680431	0.660798	0.998187	0.779805	0.189379	3	0.0802269	1.05592	0.784503	1.02293	0.954452	0.148101	3	0.999203
OCT4a siRNA	0.42673	0.34441	0.382031	0.38439	0.0412107	3	8.94498e-09	0.616428	0.721148	0.642025	0.659867	0.0545923	3	0.000890089
OCT4b siRNA	0.394186	0.38865	0.387524	0.39012	0.00356598	3	1.12428e-08	0.644129	0.86127	0.639396	0.714932	0.126755	3	0.00805452
OCT4a+b siRNAs	0.20312	0.212743	0.245273	0.220379	0.0220895	3	1.7917e-11	0.6863	0.726221	0.816025	0.742849	0.0664417	3	0.0228174
SOX2a siRNA	0.990252	0.777089	0.860848	0.876063	0.107393	3	0.717897	0.774073	0.945359	0.897197	0.87221	0.0883346	3	0.68461
SOX2b siRNA	0.928536	0.893173	0.855986	0.892565	0.0362788	3	0.843784	0.697298	0.668145	0.681439	0.682294	0.0145953	3	0.0022234
SOX2a+b siRNAs	0.525948	0.659216	0.729224	0.638129	0.103266	3	0.000360436	0.537234	0.432103	0.638592	0.535976	0.10325	3	4.7183e-06
All siRNAs	0.261095	0.26372	0.27323	0.266015	0.00638473	3	9.49e-11	0.601775	0.471417	0.679766	0.584319	0.105266	3	3.69624e-05
Panel b

## Sheet: Supp.Fig.7
Panel c
	FR1/- SssI						FR1/- SssI
Factor	Rep.1	Rep.2	Rep.3	Mean	SEM	N	Rep.1	Rep.2	Rep.3	Mean	SEM	N
OCT4	0.0308908	0.0029815	0.015022	0.0162981	0.00808195	3	0.0244239	0.0065689	0.014184	0.0150589	0.00517283	3
NANOG	0.049768	0.001253	0.024407	0.0251427	0.0140099	3	0.032162	0.004752	0.028275	0.0217297	0.00856267	3
SOX2	0.39361	0.396117	0.775856	0.521861	0.127	3	0.35292	0.352907	1.08394	0.59659	0.243677	3
TRKB	67.5787	51.7372	60.959	60.0916	4.59358	3	114.861	40.5385	61.6125	72.3372	22.1149	3
FOXA1	235.104	7.33749	429.633	224.025	122.032	3	200.37	8.3321	313.936	174.213	89.1844	3
PAX6	654.013	389.254	422.57	488.612	83.2576	3	343.601	257.206	989.76	530.189	231.135	3
SOX9	1564.1	2201.08	1888.1	1884.43	183.888	3	1497	1835.43	2105.74	1812.72	176.094	3

## Sheet: Supp.Fig.10
Panel d
	CTCF	SOX2
-SssI, - T-Ag	2	3
-SssI, + T-Ag	2	17
+SssI, - T-Ag	97	164
+SssI, + T-Ag	1111	1566

## Sheet: Supp. Fig.11
Panel a
Sample	Mean	SEM	N	p-value (Wt-Sc)
SOX2_WT 370nM	0.751784	0.263173	5	0.1026
SOX2_WT 555nM	0.577705	0.0881107	5	0.0004
SOX2_Sc 370nM	1.11843	0.318219	5	0.4521
SOX2_Sc 555nM	0.703729	0.237098	5	0.0491
Panel c
In vitro replication assay - FR1 - replication efficiency (biotin/EtBr)
	Rep.1	Rep.2	Rep.3	Rep.4	Rep.5	Mean	SD	N	p-value
450nM OCT4	0.616202	1.14086	1.46134			1.0728	0.426658	3	0.7954
600nM OCT4	0.882397	0.598772	1.40294			0.96137	0.407859	3	0.8848
450nM SOX2	0.94585	0.929463	1.85313	0.691214	1.09159	1.10225	0.443621	5	0.6335
600nM SOX2	0.901753	1.41112	0.580143	1.28829	0.370026	0.910265	0.44572	5	0.6759
150nM OCT4+SOX2	1.36357	0.259082	1.29075			0.971136	0.617731	3	0.9429
300nM OCT4+SOX2	1.10006	0.872124	0.649691			0.873958	0.225189	3	0.4346
450nM OCT4+SOX2	0.582985	0.159033	0.850964			0.530994	0.348883	3	0.1453
600nM OCT4+SOX2	0.490611	0.57154	0.610808			0.557653	0.06129	3	0.0063
In vitro replication assay - FR2 - replication efficiency (biotin/EtBr)
	Rep.1	Rep.2	Rep.3	Rep.4	Rep.5	Mean	SD	N	p-value
450nM OCT4	1.01571	1.81864	1.32851			1.38762	0.404716	3	0.239
600nM OCT4	0.848477	1.56238	1.26096			1.22394	0.35839	3	0.3923
450nM SOX2	0.724851	1.31333	1.51842	1.44378	0.533646	1.1068	0.447222	5	0.6216
600nM SOX2	0.662135	1.4871	1.03816	0.994726	0.776015	0.991628	0.317303	5	0.9558
150nM OCT4+SOX2	0.89726	1.14264	1.33193			1.12395	0.217939	3	0.4284
300nM OCT4+SOX2	0.891183	1.05932	1.01268			0.987725	0.0867987	3	0.8293
450nM OCT4+SOX2	0.37792	0.985673	1.22762			0.863738	0.437778	3	0.6438
600nM OCT4+SOX2	0.77166	0.669887	0.63102			0.690856	0.0726269	3	0.0179

## Sheet: Supp.Fig.12
Panel a
CREB ChIP												NANOG ChIP
Sample	Rep.1	Rep.2	Rep.3	Rep.4	Mean	SEM	N	p-value (Wt-Sc)	p-value (ESC-NP)			Sample	Rep.1	Rep.2	Rep.3	Mean	SEM	N	p-value (Wt-Sc)
ESC Wt -SssI	0.0781978	0.0182184	0.00732569		0.0345806	0.0220341	3	0.347077	WT - SssI	0.010707		Wt -SssI	8.61623	2.54274	2.49445	4.55114	2.03259	3	0.103854
ESC Sc -SssI	0.105804	0.0485331	0.0441437		0.0661604	0.0198625	3		Sc - SssI	0.987335		Sc -SssI	0.0542806	0.686189	0.0489729	0.263148	0.211526	3
ESC Wt + SssI	0.0944506	0.0675368	0.00380315		0.0552635	0.0268776	3	0.379547	WT + SssI	0.012946
ESC Sc + SssI	0.0578404	0.0103067	0.00325963		0.0238022	0.0171402	3		SC +SssI	0.126205		NFY ChIP
NPs Wt -SssI	0.714117	0.501806	0.305745	0.356913	0.469645	0.0914571	4	0.013754				Sample	Rep.1	Rep.2	Rep.3	Mean	SEM	N	p-value (Wt-Sc)
NPs Sc -SssI	0.0540537	0.0891601	0.0540997		0.0657711	0.0116945	3					Wt -SssI	0.248995	0.28474	0.62115	0.384961	0.118544	3	0.294754
NPs Wt + SssI	0.487955	0.183676	0.384097	0.484767	0.385123	0.0713474	4	0.050804				Sc -SssI	0.211231	0.252719	0.259117	0.241023	0.0150097	3
NPs Sc + SssI	0.298561	0.016028	0.113593	0.201682	0.157466	0.0604101	4
												SOX2 ChIP	in FR1-SOX2 cell lines
NRF1 ChIP												Sample	Rep.1	Rep.2	Rep.3	Mean	SEM	N	p-value (Wt-Sc)
Sample	Rep.1	Rep.2	Rep.3	Mean	SEM	N	p-value (Wt-Sc)					Wt -SssI	0.223938	0.130776	0.202996	0.185903	0.0282189	3	0.026714
Wt -SssI	0.150591	0.0846721	0.0857525	0.107005	0.0217953	3	0.285964					Sc -SssI	0.0200058	0.0231942	0.10578	0.04966	0.0280751	3
Sc -SssI	0.0335642	0.109134	0.0641486	0.0689491	0.0219469	3						Wt + SssI	0.396218	0.11308	0.238144	0.249147	0.08192	3	0.074102
Wt + SssI	0.539582	0.106645	0.0220786	0.225388	0.159347	3	0.807198					Sc + SssI	0.00120267	0.100314	0.0142018	0.0385727	0.0310977	3
Sc + SssI	0.262626	0.195038	0.0876637	0.181776	0.0509407	3
REST ChIP
Sample	Rep.1	Rep.2	Rep.3	Mean	SEM	N	p-value (Wt-Sc)
Wt -SssI	1.42325	2.84759	2.74867	2.33984	0.45918	3	0.012277
Sc -SssI	0.227094	0.118164	0.50953	0.284929	0.11662	3
Wt + SssI	1.89313	1.92912	1.26829	1.69685	0.214531	3	0.007859
Sc + SssI	0.699536	0.328138	0.209344	0.412339	0.147636	3
Panel b
OCT4 ChIP in FR1-OCT4SOX2 cell lines												SOX2 ChIP in FR1-OCT4SOX2 cell lines
Sample	Rep.1	Rep.2	Rep.3	Mean	SEM	N	p-value (Wt-Sc)	p-value (ESC-NP)				Sample	Rep.1	Rep.2	Rep.3	Rep.4	Mean	SEM	N	p-value (Wt-Sc)	p-value (ESC-NP)
ESC Wt -SssI	10.292	0.620165	2.86769	4.593	2.92228	3	0.206543	WT - SssI	0.31805			ESC Wt -SssI		6.04338	1.56135	0.70149	2.76874	1.65603	3	0.2656	WT - SssI	0.312286
ESC Sc -SssI	0.347842	0.0429762	0.180576	0.190465	0.088146	3		Sc - SssI	0.338776			ESC Sc -SssI		0.551998	0.441774	0.415458	0.469743	0.041823	3		Sc - SssI	0.300607
ESC Wt + SssI	4.26244	0.819875	3.31251	2.79827	1.0265	3	0.066319	WT + SssI	0.298186			ESC Wt + SssI	3.09386	1.53641	0.816274	0.703108	1.53741	0.550654	4	0.061604	WT + SssI	0.316159
ESC Sc + SssI	0.265159	0.26113	0.14464	0.223643	0.0395185	3		SC +SssI	0.961929			ESC Sc + SssI	0.116068	0.413745	0.254484	0.281591	0.266472	0.0610211	4		SC +SssI	0.985986
NPs Wt -SssI	2.60107	0.463291	0.426721	1.16369	0.718765	3	0.445854					NPs Wt -SssI		1.02067	0.964625	0.559297	0.848197	0.145353	3	0.053399
NPs Sc -SssI	1.05965	0.354013	0.120636	0.511434	0.282267	3						NPs Sc -SssI		0.180817	0.578392	0.108686	0.289299	0.146039	3
NPs Wt + SssI	1.29816	0.556697	1.20768	1.02085	0.23354	3	0.07497					NPs Wt + SssI		1.48432	0.309277	0.400073	0.731224	0.377461	3	0.351329
NPs Sc + SssI	0.691214	0.00023061	0.0704705	0.253972	0.21956	3						NPs Sc + SssI		0.708441	0.00013189	0.101841	0.270138	0.221109	3
